# Supplementary material for: An Enriched European Eel Transcriptome Sheds Light upon Host-Pathogen Interactions with Vibrio vulnificus
Source: PLoS One. 2015 Jul 24;10(7):e0133328. doi: 10.1371/journal.pone.0133328 (PMC4514713; doi:10.1371/journal.pone.0133328)
Supplement: S1 File — (XLSX) [file pone.0133328.s001.xlsx]

## Sheet: Sheet1
Description	Fw (5'-3')	Rv (5'-3')	Amplicon lenght (bp)	Efficiency (%)	Acc. Number
casp1	GGGAGGTGGGCGAAGTGATT	GGGTCCCGAGTCTGAAGGCA	130	116.2	GBXM00023388
casp3	TCAAGGGGCTGGGTTATGACA	TCTCCTCCTTCCCGTGGCTC	144	104.9	GBXM00019300
clec1	TGGTGTCTGAGCAGTGCCCT	ACCGATGCCAGATGTCCACC	142	102.5	GN8XUQJ02G88HC
cxcr4	ACACCCTGGCGATGCTGAAC	TTGGGTTGAGGCAGCAGTGG	114	102.7	GBXM00010985
il1r2	AGGCTCCCAGTCTCCTTCCA	CCCCTCCATCCCCTCTCCAG	137	115.5	GBXM00003617
mrlc2	ACTCAGTGCGACAGGTTCTCC	CCTCCTTCTCCTCTCCGTGTGT	127	98.2	GBXM00009702
mx	TGGCCGCCTCTCACTTTGAA	GCAGTCCTGGGAGTACACGG	149	97.5	GBXM00015552
pcna	CGGTCACCCTCAGCATGTCT	ATTCTCCACAcCACCCCACG	134	104.8	GBXM00015460
