# Supplementary material for: An Enriched European Eel Transcriptome Sheds Light upon Host-Pathogen Interactions with Vibrio vulnificus
Source: PLoS One. 2015 Jul 24;10(7):e0133328. doi: 10.1371/journal.pone.0133328 (PMC4514713; doi:10.1371/journal.pone.0133328)
Supplement: S2 File — One-way ANOVA followed Tukey’s test with significance value of p<0.05 and no FC cut-off. Table B: Classification of DEGs by relative analysis against handling control group after 0, 3 and 12h after R99 or CT285 bath infection. One-way ANOVA followed Tukey’s test with significance value of p<0.05 and no FC cut-off. Fig A: Venn diagram showing common transcripts differentially expressed along the infection with R99 analyzed by relative analysis approach. Fig B. Venn diagram showing common transcripts differentially expressed along the infection with CT285 analyzed by relative analysis approach. (XLSX) [file pone.0133328.s002.xlsx]

## Sheet: Table A
Handling Control vs Control
Description	Regulation	FC
rRNA-processing protein FCF1 homolog	up	3.24997
Bos taurus transducin (beta)-like 1 X-linked receptor 1 (TBL1XR1), mRNA	up	2.48586
Homo sapiens calmodulin (CALM2) gene, exons 3-6, and complete cds	up	2.09955
methylthioadenosine phosphorylase	up	2.0899
ubiquitin-conjugating enzyme E2L 3, like	up	1.86477
TTF1 protein [Homo sapiens] gb|AAI27671.1| TTF1 protein	up	1.76423
Deoxyuridine 5-triphosphate nucleotidohydrolase, mitochondrial precursor [Anopl	up	1.50476
Chasmistes brevirostris anonymous nuclear locus 094 marker sequence	down	-1.36372
Sus scrofa transposase DDE-like protein mRNA, complete cds	down	-1.70023
Galectin-3-binding protein	down	-1.72566
Tetraodon fluviatilis transcription factor snf5 (SNF5PF) gene, complete cds	down	-1.94048
B- and T-lymphocyte attenuator isoform 1	down	-1.97457
telomeric repeat binding factor 2 [Xenopus (Silurana) tropicalis]	down	-2.11608
SAPS domain family, member 3	down	-3.42219
Oncorhynchus mykiss mRNA for carnitine O-palmitoyltransferase I (cpt1 gene), sp	down	-3.59693
beta-galactosidase alpha-2,6 sialyltransferase	down	-6.64222
R99 00h vs Handling Control
Description	Regulation	FC
Mus musculus ocular albinism type 1 protein (Oa1) gene, complete cds	up	19.1272
Mx protein	up	6.44795
interleukin-1 receptor type 2	up	5.36519
ankyrin repeat domain 9 [Xenopus (Silurana) tropicalis]	up	5.09575
Proline rich region 18	up	4.57396
Caspase-3 [Salmo salar] gb|AAY28972.1| caspase 3B	up	4.40244
Small nuclear ribonucleoprotein E	up	3.69209
PCNA-associated factor	up	3.47918
Histone H2A.Z [Salmo salar] gb|ACI68191.1| Histone H2A.Z	up	3.17379
Deoxycytidine kinase	up	3.03993
Kinetochore protein Spc24	up	2.93656
Kinetochore protein NDC80 homolog	up	2.63305
protein kinase C and casein kinase substrate in neurons protein 2 isoform 1 [Ga	up	2.53411
FAM32A-like	up	2.50894
Ambystoma mexicanum 18S ribosomal RNA gene, partial sequence	up	2.44542
chemokine (C-X-C motif) receptor 4a	up	2.3786
Ubiquitin-conjugating enzyme E2 T	up	2.276
gamma-tubulin complex component 3	up	2.15002
ubiquitin-conjugating enzyme E2L 3, like	up	1.85096
DnaJ homolog subfamily A member 2	up	1.80296
Chasmistes brevirostris anonymous nuclear locus 094 marker sequence	up	1.35326
Salmo salar BAC S0188I22, partial sequence	up	1.32717
TRAF3 interacting protein 2///TRAF3 interacting protein 2 [Xenopus (Silurana) tropicalis]	down	-1.43386
Ran-binding protein 7	down	-1.50309
eukaryotic initiation factor 4A-II isoform b	down	-1.61057
selenocysteine-specific elongation factor	down	-1.65327
DET1 homolog	down	-1.65446
caldesmon	down	-1.67246
Transmembrane protein 177	down	-1.71874
KIAA1109	down	-1.78097
MTERFD2 protein	down	-1.84948
phosphoglucomutase-1	down	-1.85591
Transcription initiation factor TFIID subunit 11	down	-2.07257
bet1-like protein	down	-2.13081
alpha-parvin	down	-2.23082
MGR2 homolog	down	-2.35411
Danio rerio TAF1 RNA polymerase II, TATA box binding protein (TBP)-associated f	down	-2.43282
cold shock domain containing C2, RNA binding [Xenopus (Silurana) tropicalis]	down	-2.57682
DKFZp761C10121	down	-2.64082
60S ribosomal protein L4-A	down	-2.66272
Heat shock cognate 70 kDa protein	down	-2.69006
succinate dehydrogenase complex, subunit A, flavoprotein (Fp)	down	-3.24419
Danio rerio integrin, alpha 2b (platelet glycoprotein IIb of IIb/IIIa complex,	down	-3.41784
tissue transglutaminase	down	-6.37356
C-type lectin 1	down	-65.6945
R99 03h vs R99 00h
Description	Regulation	FC
alpha2 d1 adrenergic receptor	up	2.71284
alpha-parvin	up	2.35651
myosin phosphatase-Rho interacting protein, isoform CRA_b	up	2.29365
endothelin receptor A	up	2.22567
T-box transcription factor TBX2b	up	1.85346
Homo sapiens l(3)mbt-like 3 (Drosophila) (L3MBTL3), transcript variant 2, mRNA	up	1.7182
tudor domain containing 7 isoform 2	down	-1.916
Mus musculus ocular albinism type 1 protein (Oa1) gene, complete cds	down	-13.9897
R99 12h vs R99 03h
Description	Regulation	FC
NAD kinase	up	2.14617
Rattus norvegicus family with sequence similarity 164, member A (Fam164a), mRNA	down	-1.65119
Cathepsin Z precursor	down	-1.78351
Probable signal peptidase complex subunit 2	down	-1.80396
Mitochondrial intermembrane space import and assembly protein 40	down	-1.87747
ubiquitin C-terminal hydrolase	down	-2.01773
sorting nexin 12 isoform 1	down	-2.03588
Homo sapiens transcription factor 12 (TCF12), transcript variant 3, mRNA	down	-2.07452
Danio rerio developing brain homeobox 1a (dbx1a), mRNA gb|AF030284.1|AF030284 D	down	-2.10003
Chain A, Solution Structure Of The Rna Binding Domain Of Rna-Binding Protein 12	down	-2.11254
T-cell receptor V-alpha2.1 chain	down	-2.12456
G-rich sequence factor 1	down	-2.26426
Fibronectin leucine rich transmembrane protein 3	down	-2.44627
serine/threonine-protein kinase ATR	down	-2.62748
cell division cycle 6 homolog	down	-2.7996
Pancreatic secretory trypsin inhibitor	down	-2.87317
Placental protein 25	down	-2.89623
tsen2 protein [Xenopus (Silurana) tropicalis]	down	-2.92007
GekBS150P	down	-3.4375
CT285 00h vs Handling Control
Description	Regulation	FC
probable RING-B-box-coiled coil protein	up	8.84077
Oncorhynchus mykiss mRNA for carnitine O-palmitoyltransferase I (cpt1 gene), sp	up	3.96293
interleukin-1 receptor type 2	up	3.22692
Leucoraja erinacea Lmbr1 gene, intron 5, partial sequence	up	3.20524
Macropus eugenii ATP-dependent RNA-helicase mRNA, complete cds	up	2.46329
PCNA-associated factor	up	2.19983
Arabidopsis thaliana AT5g42990/MBD2_19 mRNA, complete cds	up	2.03728
Kinetochore protein NDC80 homolog	up	1.87216
tubulin, gamma complex associated protein 3 [Xenopus (Silurana) tropicalis]	up	1.64428
Salmo salar coiled-coil transcriptional coactivator b (Kiaa1536), homeobox prot	up	1.56518
ubiquitin-conjugating enzyme E2 H	up	1.55399
Chasmistes brevirostris anonymous nuclear locus 094 marker sequence	up	1.43552
Salmo salar BAC S0188I22, partial sequence	up	1.34107
Ran-binding protein 7	down	-1.37451
Transmembrane protein 177	down	-1.89789
CD146	down	-2.40772
Collagenase 3 precursor	down	-11.2309
CT285 03h vs CT285 00h
Description	Regulation	FC
myosin regulatory light chain 2 skeletal muscle isoform	up	54.06
Proteasome subunit beta type-9 precursor	up	4.33855
arf-gap with dual ph domain-containing protein 2	up	3.30895
UDP-glcnac:betagal beta-13-n-acetylglucosaminyltransferase 5a [Ictalurus puncta	up	2.92476
tudor domain containing 7 isoform 2	up	2.39809
14 kDa transmembrane protein	up	2.09434
proteasome beta 9b subunit	up	1.7445
Danio rerio insulin-like growth factor 2b (igf2b), mRNA gb|AF250289.1| Danio re	down	-1.78305
T-box transcription factor TBX2b	down	-1.94894
platelet receptor Gi24 isoform 2 precursor	down	-2.12868
PCNA-associated factor	down	-2.18975
cutC copper transporter homolog	down	-2.35484
Histone H1x	down	-2.4472
Leucoraja erinacea Lmbr1 gene, intron 5, partial sequence	down	-2.805
Mus musculus family with sequence similarity 13, member A (Fam13a), mRNA	down	-4.32121
CT285 12h vs CT285 03h
Description	Regulation	FC
GekBS150P	up	3.31606
KIAA0797 protein	up	2.63521
nuclear factor interleukin-3-regulated protein	up	2.62068
Two pore calcium channel protein 1	up	2.21078
phosphatidylinositol binding clathrin assembly protein, isoform CRA_g [Mus musc	up	2.20013
nitric oxide synthase adaptor protein c	up	2.1501
Danio rerio coatomer protein complex, subunit beta 2 (copb2), mRNA gb|AY294011.	up	1.91927
Histone H1x	up	1.79987
receptor-like tyrosine kinase	up	1.74376
Danio rerio transcription factor Dp-1, a (tfdp1a), mRNA	up	1.69077
Danio rerio nuclear receptor coactivator (tif2) gene, complete cds	up	1.46961
pre-mRNA-splicing factor SPF27	down	-1.56068
eukaryotic translation initiation factor 1B, isoform CRA_a	down	-1.64297
Probable dimethyladenosine transferase	down	-2.49117
arf-gap with dual ph domain-containing protein 2	down	-3.72729
dnaJ homolog subfamily C member 10	down	-4.93135
Danio rerio titin a (ttna) and titin b (ttnb) genes, complete cds, alternativel	down	-5.90254
Chain A, Refined Structure Of Chicken Skeletal Muscle Troponin C In The Two-Cal	down	-20.7189

## Sheet: Table B
R99 00h
Description	Regulation	FC
Mus musculus ocular albinism type 1 protein (Oa1) gene, complete cds	up	19.1272
Mx protein	up	6.44795
interleukin-1 receptor type 2	up	5.36519
ankyrin repeat domain 9 [Xenopus (Silurana) tropicalis]	up	5.09575
Proline rich region 18	up	4.57396
Caspase-3 [Salmo salar] gb|AAY28972.1| caspase 3B	up	4.40244
Small nuclear ribonucleoprotein E	up	3.69209
PCNA-associated factor	up	3.47918
Histone H2A.Z [Salmo salar] gb|ACI68191.1| Histone H2A.Z	up	3.17379
Deoxycytidine kinase	up	3.03993
Kinetochore protein Spc24	up	2.93656
Kinetochore protein NDC80 homolog	up	2.63305
protein kinase C and casein kinase substrate in neurons protein 2 isoform 1 [Ga	up	2.53411
FAM32A-like	up	2.50894
Ambystoma mexicanum 18S ribosomal RNA gene, partial sequence	up	2.44542
chemokine (C-X-C motif) receptor 4a	up	2.3786
Ubiquitin-conjugating enzyme E2 T	up	2.276
gamma-tubulin complex component 3	up	2.15002
ubiquitin-conjugating enzyme E2L 3, like	up	1.85096
DnaJ homolog subfamily A member 2	up	1.80296
Chasmistes brevirostris anonymous nuclear locus 094 marker sequence	up	1.35326
Salmo salar BAC S0188I22, partial sequence	up	1.32717
TRAF3 interacting protein 2///TRAF3 interacting protein 2 [Xenopus (Silurana) tropicalis]	down	-1.43386
Ran-binding protein 7	down	-1.50309
eukaryotic initiation factor 4A-II isoform b	down	-1.61057
selenocysteine-specific elongation factor	down	-1.65327
DET1 homolog	down	-1.65446
caldesmon	down	-1.67246
Transmembrane protein 177	down	-1.71874
KIAA1109	down	-1.78097
MTERFD2 protein	down	-1.84948
phosphoglucomutase-1	down	-1.85591
Transcription initiation factor TFIID subunit 11	down	-2.07257
bet1-like protein	down	-2.13081
alpha-parvin	down	-2.23082
MGR2 homolog	down	-2.35411
Danio rerio TAF1 RNA polymerase II, TATA box binding protein (TBP)-associated f	down	-2.43282
cold shock domain containing C2, RNA binding [Xenopus (Silurana) tropicalis]	down	-2.57682
DKFZp761C10121	down	-2.64082
60S ribosomal protein L4-A	down	-2.66272
Heat shock cognate 70 kDa protein	down	-2.69006
succinate dehydrogenase complex, subunit A, flavoprotein (Fp)	down	-3.24419
Danio rerio integrin, alpha 2b (platelet glycoprotein IIb of IIb/IIIa complex,	down	-3.41784
tissue transglutaminase	down	-6.37356
C-type lectin 1	down	-65.6945
R99 03h
Description	Regulation	FC
Interferon-inducible GTPase 1	up	10.4898
Probable protein COQ10, mitochondrial precursor	up	10.4376
probable RING-B-box-coiled coil protein	up	9.62298
Pleuronectes yokohamae UGT1B2 mRNA for UDP-glucuronosyltransferase, complete cd	up	6.41946
Proline rich region 18	up	4.98731
UDP glucuronosyltransferase 1 family polypeptide a3 precursor	up	4.15408
interleukin-1 receptor type 2	up	4.06421
coenzyme Q10 homolog A [Xenopus (Silurana) tropicalis]	up	3.89348
chemokine (C-X-C motif) receptor 4a	up	3.43435
Deoxycytidine kinase	up	3.27954
Kinetochore protein Spc24	up	3.09926
growth arrest and DNA-damage-inducible protein gadd45 beta ii [Oncorhynchus myk	up	3.07482
Pancreatic secretory trypsin inhibitor	up	2.75856
Ankyrin repeat domain 9	up	2.58714
Homo sapiens cDNA, FLJ94800, Homo sapiens RAB26, member RAS oncogene family (RA	up	2.56452
FAM32A-like	up	2.51944
Ccnl1 protein	up	2.50132
THAP domain-containing apoptosis associated protein 1 isoform 1 [Oreochromis mo	up	2.41504
alpha2 d1 adrenergic receptor	up	2.38708
Homo sapiens uridine monophosphate kinase	up	2.3526
gamma-tubulin complex component 3	up	2.32841
JunDLb	up	2.31896
T-cell receptor V-alpha2.1 chain	up	2.21918
Kinetochore protein NDC80 homolog	up	2.18382
caspase-1	up	2.07091
ETS-related transcription factor Elf-1	up	2.03533
c-Jun protein	up	1.97335
ubiquitin-conjugating enzyme E2L 3, like	up	1.91289
Rattus norvegicus Pentatricopeptide repeat domain 3 (Ptcd3), nuclear gene encod	up	1.90329
Sus scrofa transposase DDE-like protein mRNA, complete cds	up	1.73767
Chasmistes brevirostris anonymous nuclear locus 094 marker sequence	up	1.40137
Peroxiredoxin-4	down	-1.59572
TRAF3 interacting protein 2///TRAF3 interacting protein 2 [Xenopus (Silurana) tropicalis]	down	-1.62508
high density lipoprotein-binding protein vigilin	down	-1.69941
syncrip protein [Xenopus (Silurana) tropicalis]	down	-1.76122
bet1-like protein	down	-1.79337
Dynein, cytoplasmic 1, light intermediate chain 2	down	-1.86305
Histone H1x	down	-1.88909
MTERFD2 protein	down	-1.9157
transglutaminase 6	down	-2.33494
pleckstrin homology-like domain family A member 2	down	-2.65642
Heat shock cognate 70 kDa protein	down	-3.06786
C-type lectin 1	down	-39.4134
R99 12h
Description	Regulation	FC
CYP1A	up	17.8512
Anguilla japonica CYP1A mRNA for cytochrome P450 1A, complete cds	up	10.7338
carcinoembryonic antigen-related cell adhesion molecule 1	up	5.34141
UDP glucuronosyltransferase 1 family polypeptide a3 precursor	up	4.95867
Anguilla anguilla CYP1A mRNA, complete cds	up	4.29683
interleukin-1 receptor type 2	up	3.79856
Krueppel-like factor 13	up	3.79642
Danio rerio basic helix-loop-helix family, member e40 (bhlhe40), mRNA gb|AY6527	up	3.7735
chemokine (C-X-C motif) receptor 4a	up	3.58975
TSC22 domain family protein 3	up	3.50898
cysteine protease ATG4B	up	3.22814
Ankyrin repeat domain 9	up	3.09755
CCAAT/enhancer binding protein delta2	up	2.9298
NF-kappa-B inhibitor alpha	up	2.91326
protein kinase C and casein kinase substrate in neurons protein 2 isoform 1 [Ga	up	2.72852
growth arrest and DNA-damage-inducible protein gadd45 beta ii [Oncorhynchus myk	up	2.70129
Rasgef1ba protein	up	2.59475
Kinetochore protein NDC80 homolog	up	2.54098
Endothelin receptor type A	up	2.24013
NAD kinase	up	2.19163
Inositol hexakisphosphate kinase 2	up	2.16966
ubiquitin-conjugating enzyme E2L 3, like	up	2.0267
DnaJ homolog subfamily A member 2	up	1.92108
Mus musculus cDNA sequence BC031353 (BC031353), transcript variant 1, mRNA	up	1.75146
TRAF3 interacting protein 2///TRAF3 interacting protein 2 [Xenopus (Silurana) tropicalis]	down	-1.39928
HEXIM protein	down	-1.45384
nef1	down	-1.56319
RING finger protein 139	down	-1.56529
caldesmon	down	-1.58156
39S ribosomal protein L14, mitochondrial precursor	down	-1.59913
TTF1 protein [Homo sapiens] gb|AAI27671.1| TTF1 protein	down	-1.63542
bet1-like protein	down	-1.80838
Lman1 protein	down	-2.02675
Rattus norvegicus heterogeneous nuclear ribonucleoprotein A3 (Hnrnpa3), transcr	down	-2.03062
Fibronectin leucine rich transmembrane protein 3	down	-2.03094
Pterin-4-alpha-carbinolamine dehydratase 2	down	-2.03148
canopy homolog 2 precursor	down	-2.14749
Chain A, Solution Structure Of The Rna Binding Domain Of Rna-Binding Protein 12	down	-2.17937
tsen2 protein [Xenopus (Silurana) tropicalis]	down	-2.18537
Heat shock cognate 70 kDa protein	down	-2.3408
G-rich sequence factor 1	down	-2.35195
pleckstrin homology-like domain family A member 2	down	-2.54902
GekBS150P	down	-3.14238
myelin expression factor 2 isoform 1	down	-3.24827
Macaca mulatta H/ACA box 50 snoRNA, complete sequence	down	-4.04441
frizzled-8	down	-4.63841
Lepisosteus platyrhynchus frizzled-8 (fzd8) gene, partial cds	down	-5.38426
CT285 00h
Description	Regulation	FC
probable RING-B-box-coiled coil protein	up	8.84077
Oncorhynchus mykiss mRNA for carnitine O-palmitoyltransferase I (cpt1 gene), sp	up	3.96293
interleukin-1 receptor type 2	up	3.22692
Leucoraja erinacea Lmbr1 gene, intron 5, partial sequence	up	3.20524
Macropus eugenii ATP-dependent RNA-helicase mRNA, complete cds	up	2.46329
PCNA-associated factor	up	2.19983
Arabidopsis thaliana AT5g42990/MBD2_19 mRNA, complete cds	up	2.03728
Kinetochore protein NDC80 homolog	up	1.87216
tubulin, gamma complex associated protein 3 [Xenopus (Silurana) tropicalis]	up	1.64428
Salmo salar coiled-coil transcriptional coactivator b (Kiaa1536), homeobox prot	up	1.56518
ubiquitin-conjugating enzyme E2 H	up	1.55399
Chasmistes brevirostris anonymous nuclear locus 094 marker sequence	up	1.43552
Salmo salar BAC S0188I22, partial sequence	up	1.34107
Ran-binding protein 7	down	-1.37451
Transmembrane protein 177	down	-1.89789
CD146	down	-2.40772
Collagenase 3 precursor	down	-11.2309
CT285 03h
Description	Regulation	FC
myosin regulatory light chain 2 skeletal muscle isoform	up	54.0631
PPAR gamma DBD-interacting protein1 beta	up	6.17157
Ubiquitin-like protein	up	5.08826
Oncorhynchus mykiss mRNA for carnitine O-palmitoyltransferase I (cpt1 gene), sp	up	4.91857
Caspase-3 [Salmo salar] gb|AAY28972.1| caspase 3B	up	2.95938
Rattus norvegicus BAC CH230-32C14 () complete sequence	up	2.52789
mitochondrial ATP synthase subunit e	up	2.51285
solute carrier family 2 (facilitated glucose transporter), member 6 [Bos taurus	up	2.25018
Mus musculus ring finger protein 24 (Rnf24), mRNA	up	2.14884
tudor domain containing 7 isoform 2	up	2.05622
Mucosa-associated lymphoid tissue lymphoma translocation protein 1 homolog [Sal	up	1.80474
TRAF3 interacting protein 2///TRAF3 interacting protein 2 [Xenopus (Silurana) tropicalis]	down	-1.56361
Transmembrane protein 177	down	-1.96909
probable imidazolonepropionase	down	-2.09293
Danio rerio coatomer protein complex, subunit beta 2 (copb2), mRNA gb|AY294011.	down	-2.2158
nuclear factor interleukin-3-regulated protein	down	-2.23675
Histone H1x	down	-3.2976
NDRG1	down	-3.97374
CT285 12h
Description	Regulation	FC
Mx protein	up	8.08253
Probable E3 ubiquitin-protein ligase RNF144A-A	up	7.99971
beta-galactosidase alpha-2,6 sialyltransferase	up	5.87999
Oncorhynchus mykiss mRNA for carnitine O-palmitoyltransferase I (cpt1 gene), sp	up	5.59341
Mus musculus mRNA for zona pellucida glycoprotein ZP3	up	5.51795
Macropus eugenii ATP-dependent RNA-helicase mRNA, complete cds	up	2.94669
carnitine O-acetyltransferase b	up	2.81488
Chasmistes brevirostris anonymous nuclear locus 019 marker sequence	up	2.7186
E3 ubiquitin/ISG15 ligase TRIM25	up	2.65045
MACRO domain containing 2	up	2.34757
formin-binding protein 4	up	2.28442
phosphatidylinositol binding clathrin assembly protein, like	up	2.21492
Transmembrane protein 49	up	2.20464
gelatinase A	up	2.0245
v-yes-1 Yamaguchi sarcoma viral related oncogene homolog [Xenopus (Silurana) tr	up	1.94994
Homo sapiens Rho GTPase activating protein 42 (ARHGAP42), mRNA	up	1.93275
tudor domain containing 7 isoform 2	up	1.90291
Salmo salar coiled-coil transcriptional coactivator b (Kiaa1536), homeobox prot	up	1.48182
Chasmistes brevirostris anonymous nuclear locus 094 marker sequence	up	1.47981
charged multivesicular body protein 4c	down	-1.51469
translation factor sui1 homolog	down	-1.53706
nef1	down	-1.54863
Transmembrane protein 177	down	-1.69141
eukaryotic translation initiation factor 1B, isoform CRA_a	down	-1.7268
Histone H1x	down	-1.83213
60S ribosomal protein L29	down	-2.09618
canopy homolog 2 precursor	down	-2.22767
oxalate decarboxylase [Pseudovibrio sp. JE062]	down	-3.14147

## Sheet: Figure A
R99 common genes
	00h		03h		12h
Description	Regulation	FC	Regulation	FC	Regulation	FC
interleukin-1 receptor type 2	up	5.37	up	4.06421	up	3.79856
Kinetochore protein NDC80 homolog	up	2.63	up	2.18382	up	2.54098
chemokine (C-X-C motif) receptor 4a	up	2.38	up	3.43435	up	3.58975
ubiquitin-conjugating enzyme E2L 3, like	up	1.85	up	1.91289	up	2.0267
TRAF3 interacting protein 2///TRAF3 interacting protein 2 [Xenopus (Silurana) tropicalis]	down	-1.43	down	-1.62508	down	-1.39928
bet1-like protein	down	-2.13	down	-1.79337	down	-1.80838
Heat shock cognate 70 kDa protein	down	-2.69	down	-3.06786	down	-2.3408
R99 00h&03h
	00h		03h
Description	Regulation	FC	Regulation	FC
Proline rich region 18	up	4.57396	up	4.98731
Deoxycytidine kinase	up	3.03993	up	3.27954
Kinetochore protein Spc24	up	2.93656	up	3.09926
FAM32A-like	up	2.50894	up	2.51944
gamma-tubulin complex component 3	up	2.15002	up	2.32841
Chasmistes brevirostris anonymous nuclear locus 094 marker sequence	up	1.35326	up	1.40137
MTERFD2 protein	down	-1.84948	down	-1.9157
C-type lectin 1	down	-65.6945	down	-39.4134
R99 03h&12h
	03h		12h
Description	Regulation	FC	Regulation	FC
UDP glucuronosyltransferase 1 family polypeptide a3 precursor	up	4.15408	up	4.95867
growth arrest and DNA-damage-inducible protein gadd45 beta ii [Oncorhynchus myk	up	3.07482	up	2.70129
Ankyrin repeat domain 9	up	2.58714	up	3.09755
pleckstrin homology-like domain family A member 2	down	-2.65642	down	-2.54902

## Sheet: Figure B
CT285 common genes
	00h		03h		12h
Description	Regulation	FC	Regulation	FC	Regulation	FC
Oncorhynchus mykiss mRNA for carnitine O-palmitoyltransferase I (cpt1 gene), sp	up	3.96293	up	4.91857	up	5.59341
Transmembrane protein 177	down	-1.89789	down	-1.96909	down	-1.69141
CT285 03h&12h
	03h		12h
Description	Regulation	FC	Regulation	FC
tudor domain containing 7 isoform 2	up	2.05622	up	1.90291
Histone H1x	down	-3.2976	down	-1.83213
